# Supplementary material for: New 3-Ethynylaryl Coumarin-Based Dyes for DSSC Applications: Synthesis, Spectroscopic Properties, and Theoretical Calculations
Source: Molecules. 2021 May 14;26(10):2934. doi: 10.3390/molecules26102934 (PMC8156968; doi:10.3390/molecules26102934)
Supplement: Supplementary file 1 [file molecules-26-02934-s001.zip]

Archive with 1 entries (1 files):
- molecules-1186206-supplementary.pdf
